# Supplementary material for: Global analysis of the apple fruit microbiome: are all apples the same?
Source: Environ Microbiol. 2021 Apr 1;23(10):6038–55. doi: 10.1111/1462-2920.15469 (PMC8596679; doi:10.1111/1462-2920.15469)
Supplement: Supplementary file 4 — Table S1. A list summarizing the information about the apple samples included in the present study. [file EMI-23-6038-s003.xlsx]

## Sheet: 3_mapping_global_16S_bacteria_g
Country	Orchard location	Region	Tissue type
Canada	Canada Nova Scotia Bowlby	North America	Calyx
Canada	Canada Nova Scotia Bowlby	North America	Calyx
Canada	Canada Nova Scotia Bowlby	North America	Calyx
Canada	Canada Nova Scotia Bowlby	North America	Calyx
Canada	Canada Nova Scotia Bowlby	North America	Calyx
Canada	Canada Nova Scotia Bowlby	North America	Calyx
Canada	Canada Nova Scotia Bowlby	North America	Calyx
Canada	Canada Nova Scotia Bowlby	North America	Calyx
Canada	Canada Nova Scotia Bowlby	North America	Peel
Canada	Canada Nova Scotia Bowlby	North America	Peel
Canada	Canada Nova Scotia Bowlby	North America	Peel
Canada	Canada Nova Scotia Bowlby	North America	Peel
Canada	Canada Nova Scotia Bowlby	North America	Peel
Canada	Canada Nova Scotia Bowlby	North America	Peel
Canada	Canada Nova Scotia Bowlby	North America	Peel
Canada	Canada Nova Scotia Bowlby	North America	Peel
Canada	Canada Nova Scotia Bowlby	North America	Stem
Canada	Canada Nova Scotia Bowlby	North America	Stem
Canada	Canada Nova Scotia Bowlby	North America	Stem
Canada	Canada Nova Scotia Bowlby	North America	Stem
Canada	Canada Nova Scotia Bowlby	North America	Stem
Canada	Canada Nova Scotia Bowlby	North America	Stem
Canada	Canada Nova Scotia Bowlby	North America	Stem
Canada	Canada Nova Scotia Bowlby	North America	Stem
Canada	Canada Nova Scotia Van Oostrum	North America	Calyx
Canada	Canada Nova Scotia Van Oostrum	North America	Calyx
Canada	Canada Nova Scotia Van Oostrum	North America	Calyx
Canada	Canada Nova Scotia Van Oostrum	North America	Calyx
Canada	Canada Nova Scotia Van Oostrum	North America	Calyx
Canada	Canada Nova Scotia Van Oostrum	North America	Calyx
Canada	Canada Nova Scotia Van Oostrum	North America	Calyx
Canada	Canada Nova Scotia Van Oostrum	North America	Calyx
Canada	Canada Nova Scotia Van Oostrum	North America	Peel
Canada	Canada Nova Scotia Van Oostrum	North America	Peel
Canada	Canada Nova Scotia Van Oostrum	North America	Peel
Canada	Canada Nova Scotia Van Oostrum	North America	Peel
Canada	Canada Nova Scotia Van Oostrum	North America	Peel
Canada	Canada Nova Scotia Van Oostrum	North America	Peel
Canada	Canada Nova Scotia Van Oostrum	North America	Peel
Canada	Canada Nova Scotia Van Oostrum	North America	Stem
Canada	Canada Nova Scotia Van Oostrum	North America	Stem
Canada	Canada Nova Scotia Van Oostrum	North America	Stem
Canada	Canada Nova Scotia Van Oostrum	North America	Stem
Canada	Canada Nova Scotia Van Oostrum	North America	Stem
Canada	Canada Nova Scotia Van Oostrum	North America	Stem
Canada	Canada Nova Scotia Van Oostrum	North America	Stem
Canada	Canada Nova Scotia Van Oostrum	North America	Stem
Canada	Canada Ontario Jordan	North America	Calyx
Canada	Canada Ontario Jordan	North America	Calyx
Canada	Canada Ontario Jordan	North America	Calyx
Canada	Canada Ontario Jordan	North America	Calyx
Canada	Canada Ontario Jordan	North America	Calyx
Canada	Canada Ontario Jordan	North America	Peel
Canada	Canada Ontario Jordan	North America	Peel
Canada	Canada Ontario Jordan	North America	Peel
Canada	Canada Ontario Jordan	North America	Peel
Canada	Canada Ontario Jordan	North America	Peel
Canada	Canada Ontario Jordan	North America	Peel
Canada	Canada Ontario Jordan	North America	Peel
Canada	Canada Ontario Jordan	North America	Stem
Canada	Canada Ontario Jordan	North America	Stem
Canada	Canada Ontario Jordan	North America	Stem
Canada	Canada Ontario Jordan	North America	Stem
Canada	Canada Ontario Jordan	North America	Stem
Canada	Canada Ontario Jordan	North America	Stem
Canada	Canada Ontario Jordan	North America	Stem
Canada	Canada Ontario Jordan	North America	Stem
Canada	Canada Ontario Vineland	North America	Calyx
Canada	Canada Ontario Vineland	North America	Calyx
Canada	Canada Ontario Vineland	North America	Calyx
Canada	Canada Ontario Vineland	North America	Calyx
Canada	Canada Ontario Vineland	North America	Calyx
Canada	Canada Ontario Vineland	North America	Calyx
Canada	Canada Ontario Vineland	North America	Calyx
Canada	Canada Ontario Vineland	North America	Calyx
Canada	Canada Ontario Vineland	North America	Peel
Canada	Canada Ontario Vineland	North America	Peel
Canada	Canada Ontario Vineland	North America	Peel
Canada	Canada Ontario Vineland	North America	Peel
Canada	Canada Ontario Vineland	North America	Peel
Canada	Canada Ontario Vineland	North America	Peel
Canada	Canada Ontario Vineland	North America	Peel
Canada	Canada Ontario Vineland	North America	Peel
Canada	Canada Ontario Vineland	North America	Stem
Canada	Canada Ontario Vineland	North America	Stem
Canada	Canada Ontario Vineland	North America	Stem
Canada	Canada Ontario Vineland	North America	Stem
Canada	Canada Ontario Vineland	North America	Stem
Canada	Canada Ontario Vineland	North America	Stem
Canada	Canada Ontario Vineland	North America	Stem
Canada	Canada Ontario Vineland	North America	Stem
Israel	Israel Matitya	Middle East	Calyx
Israel	Israel Matitya	Middle East	Calyx
Israel	Israel Matitya	Middle East	Calyx
Israel	Israel Matitya	Middle East	Calyx
Israel	Israel Matitya	Middle East	Calyx
Israel	Israel Matitya	Middle East	Calyx
Israel	Israel Matitya	Middle East	Calyx
Israel	Israel Matitya	Middle East	Calyx
Israel	Israel Matitya	Middle East	Peel
Israel	Israel Matitya	Middle East	Peel
Israel	Israel Matitya	Middle East	Peel
Israel	Israel Matitya	Middle East	Peel
Israel	Israel Matitya	Middle East	Peel
Israel	Israel Matitya	Middle East	Peel
Israel	Israel Matitya	Middle East	Peel
Israel	Israel Matitya	Middle East	Peel
Israel	Israel Matitya	Middle East	Stem
Israel	Israel Matitya	Middle East	Stem
Israel	Israel Matitya	Middle East	Stem
Israel	Israel Matitya	Middle East	Stem
Israel	Israel Matitya	Middle East	Stem
Israel	Israel Yiron	Middle East	Calyx
Israel	Israel Yiron	Middle East	Calyx
Israel	Israel Yiron	Middle East	Calyx
Israel	Israel Yiron	Middle East	Calyx
Israel	Israel Yiron	Middle East	Calyx
Israel	Israel Yiron	Middle East	Calyx
Israel	Israel Yiron	Middle East	Calyx
Israel	Israel Yiron	Middle East	Calyx
Israel	Israel Yiron	Middle East	Peel
Israel	Israel Yiron	Middle East	Peel
Israel	Israel Yiron	Middle East	Peel
Israel	Israel Yiron	Middle East	Peel
Israel	Israel Yiron	Middle East	Peel
Israel	Israel Yiron	Middle East	Peel
Israel	Israel Yiron	Middle East	Peel
Israel	Israel Yiron	Middle East	Peel
Israel	Israel Yiron	Middle East	Stem
Israel	Israel Yiron	Middle East	Stem
Israel	Israel Yiron	Middle East	Stem
Israel	Israel Yiron	Middle East	Stem
Israel	Israel Yiron	Middle East	Stem
Israel	Israel Yiron	Middle East	Stem
Israel	Israel Yiron	Middle East	Stem
Israel	Israel Yiron	Middle East	Stem
Italy	Italy n1	Europe	Calyx
Italy	Italy n1	Europe	Calyx
Italy	Italy n1	Europe	Calyx
Italy	Italy n1	Europe	Calyx
Italy	Italy n1	Europe	Calyx
Italy	Italy n1	Europe	Calyx
Italy	Italy n1	Europe	Calyx
Italy	Italy n1	Europe	Calyx
Italy	Italy n1	Europe	Peel
Italy	Italy n1	Europe	Peel
Italy	Italy n1	Europe	Peel
Italy	Italy n1	Europe	Peel
Italy	Italy n1	Europe	Peel
Italy	Italy n1	Europe	Peel
Italy	Italy n1	Europe	Peel
Italy	Italy n1	Europe	Peel
Italy	Italy n1	Europe	Stem
Italy	Italy n1	Europe	Stem
Italy	Italy n1	Europe	Stem
Italy	Italy n1	Europe	Stem
Italy	Italy n1	Europe	Stem
Italy	Italy n1	Europe	Stem
Italy	Italy n2	Europe	Calyx
Italy	Italy n2	Europe	Calyx
Italy	Italy n2	Europe	Calyx
Italy	Italy n2	Europe	Calyx
Italy	Italy n2	Europe	Calyx
Italy	Italy n2	Europe	Calyx
Italy	Italy n2	Europe	Calyx
Italy	Italy n2	Europe	Peel
Italy	Italy n2	Europe	Peel
Italy	Italy n2	Europe	Peel
Italy	Italy n2	Europe	Peel
Italy	Italy n2	Europe	Peel
Italy	Italy n2	Europe	Peel
Italy	Italy n2	Europe	Peel
Italy	Italy n2	Europe	Stem
Italy	Italy n2	Europe	Stem
Italy	Italy n2	Europe	Stem
Italy	Italy n2	Europe	Stem
Italy	Italy n2	Europe	Stem
Spain	Spain Corbins	Europe	Calyx
Spain	Spain Corbins	Europe	Calyx
Spain	Spain Corbins	Europe	Calyx
Spain	Spain Corbins	Europe	Calyx
Spain	Spain Corbins	Europe	Calyx
Spain	Spain Corbins	Europe	Calyx
Spain	Spain Corbins	Europe	Calyx
Spain	Spain Corbins	Europe	Calyx
Spain	Spain Corbins	Europe	Peel
Spain	Spain Corbins	Europe	Peel
Spain	Spain Corbins	Europe	Peel
Spain	Spain Corbins	Europe	Peel
Spain	Spain Corbins	Europe	Peel
Spain	Spain Corbins	Europe	Peel
Spain	Spain Corbins	Europe	Peel
Spain	Spain Corbins	Europe	Peel
Spain	Spain Corbins	Europe	Stem
Spain	Spain Corbins	Europe	Stem
Spain	Spain Corbins	Europe	Stem
Spain	Spain Corbins	Europe	Stem
Spain	Spain Corbins	Europe	Stem
Spain	Spain Corbins	Europe	Stem
Spain	Spain Corbins	Europe	Stem
Spain	Spain Corbins	Europe	Stem
Spain	Spain Alcarràs	Europe	Calyx
Spain	Spain Alcarràs	Europe	Calyx
Spain	Spain Alcarràs	Europe	Calyx
Spain	Spain Alcarràs	Europe	Calyx
Spain	Spain Alcarràs	Europe	Calyx
Spain	Spain Alcarràs	Europe	Calyx
Spain	Spain Alcarràs	Europe	Calyx
Spain	Spain Alcarràs	Europe	Calyx
Spain	Spain Alcarràs	Europe	Peel
Spain	Spain Alcarràs	Europe	Peel
Spain	Spain Alcarràs	Europe	Peel
Spain	Spain Alcarràs	Europe	Peel
Spain	Spain Alcarràs	Europe	Peel
Spain	Spain Alcarràs	Europe	Peel
Spain	Spain Alcarràs	Europe	Peel
Spain	Spain Alcarràs	Europe	Peel
Spain	Spain Alcarràs	Europe	Stem
Spain	Spain Alcarràs	Europe	Stem
Spain	Spain Alcarràs	Europe	Stem
Spain	Spain Alcarràs	Europe	Stem
Spain	Spain Alcarràs	Europe	Stem
Spain	Spain Alcarràs	Europe	Stem
Spain	Spain Alcarràs	Europe	Stem
Spain	Spain Alcarràs	Europe	Stem
Switzerland	Switzerland Prangins	Europe	Calyx
Switzerland	Switzerland Prangins	Europe	Calyx
Switzerland	Switzerland Prangins	Europe	Calyx
Switzerland	Switzerland Prangins	Europe	Calyx
Switzerland	Switzerland Prangins	Europe	Calyx
Switzerland	Switzerland Prangins	Europe	Calyx
Switzerland	Switzerland Prangins	Europe	Calyx
Switzerland	Switzerland Prangins	Europe	Calyx
Switzerland	Switzerland Prangins	Europe	Peel
Switzerland	Switzerland Prangins	Europe	Peel
Switzerland	Switzerland Prangins	Europe	Peel
Switzerland	Switzerland Prangins	Europe	Peel
Switzerland	Switzerland Prangins	Europe	Peel
Switzerland	Switzerland Prangins	Europe	Peel
Switzerland	Switzerland Prangins	Europe	Peel
Switzerland	Switzerland Prangins	Europe	Peel
Switzerland	Switzerland Prangins	Europe	Stem
Switzerland	Switzerland Prangins	Europe	Stem
Switzerland	Switzerland Prangins	Europe	Stem
Switzerland	Switzerland Prangins	Europe	Stem
Switzerland	Switzerland Prangins	Europe	Stem
Switzerland	Switzerland Prangins	Europe	Stem
Switzerland	Switzerland Prangins	Europe	Stem
Switzerland	Switzerland Etoy	Europe	Calyx
Switzerland	Switzerland Etoy	Europe	Calyx
Switzerland	Switzerland Etoy	Europe	Calyx
Switzerland	Switzerland Etoy	Europe	Calyx
Switzerland	Switzerland Etoy	Europe	Calyx
Switzerland	Switzerland Etoy	Europe	Calyx
Switzerland	Switzerland Etoy	Europe	Calyx
Switzerland	Switzerland Etoy	Europe	Calyx
Switzerland	Switzerland Etoy	Europe	Peel
Switzerland	Switzerland Etoy	Europe	Peel
Switzerland	Switzerland Etoy	Europe	Peel
Switzerland	Switzerland Etoy	Europe	Peel
Switzerland	Switzerland Etoy	Europe	Peel
Switzerland	Switzerland Etoy	Europe	Peel
Switzerland	Switzerland Etoy	Europe	Peel
Switzerland	Switzerland Etoy	Europe	Peel
Switzerland	Switzerland Etoy	Europe	Stem
Switzerland	Switzerland Etoy	Europe	Stem
Switzerland	Switzerland Etoy	Europe	Stem
Switzerland	Switzerland Etoy	Europe	Stem
Switzerland	Switzerland Etoy	Europe	Stem
Switzerland	Switzerland Etoy	Europe	Stem
Switzerland	Switzerland Etoy	Europe	Stem
Switzerland	Switzerland Etoy	Europe	Stem
Turkey	Turkey 1	Middle East	Calyx
Turkey	Turkey 1	Middle East	Calyx
Turkey	Turkey 1	Middle East	Calyx
Turkey	Turkey 1	Middle East	Calyx
Turkey	Turkey 1	Middle East	Calyx
Turkey	Turkey 1	Middle East	Calyx
Turkey	Turkey 1	Middle East	Calyx
Turkey	Turkey 1	Middle East	Peel
Turkey	Turkey 1	Middle East	Peel
Turkey	Turkey 1	Middle East	Peel
Turkey	Turkey 1	Middle East	Peel
Turkey	Turkey 1	Middle East	Peel
Turkey	Turkey 1	Middle East	Peel
Turkey	Turkey 1	Middle East	Peel
Turkey	Turkey 1	Middle East	Stem
Turkey	Turkey 1	Middle East	Stem
Turkey	Turkey 1	Middle East	Stem
Turkey	Turkey 1	Middle East	Stem
Turkey	Turkey 1	Middle East	Stem
Turkey	Turkey 1	Middle East	Stem
Turkey	Turkey 1	Middle East	Stem
Turkey	Turkey 1	Middle East	Stem
Uruguay	Uruguay Melilla	South America	Calyx
Uruguay	Uruguay Melilla	South America	Calyx
Uruguay	Uruguay Melilla	South America	Calyx
Uruguay	Uruguay Melilla	South America	Calyx
Uruguay	Uruguay Melilla	South America	Calyx
Uruguay	Uruguay Melilla	South America	Calyx
Uruguay	Uruguay Melilla	South America	Calyx
Uruguay	Uruguay Melilla	South America	Calyx
Uruguay	Uruguay Melilla	South America	Peel
Uruguay	Uruguay Melilla	South America	Peel
Uruguay	Uruguay Melilla	South America	Peel
Uruguay	Uruguay Melilla	South America	Peel
Uruguay	Uruguay Melilla	South America	Peel
Uruguay	Uruguay Melilla	South America	Peel
Uruguay	Uruguay Melilla	South America	Stem
Uruguay	Uruguay Melilla	South America	Stem
Uruguay	Uruguay Melilla	South America	Stem
Uruguay	Uruguay Melilla	South America	Stem
Uruguay	Uruguay Melilla	South America	Stem
Uruguay	Uruguay Melilla	South America	Stem
Uruguay	Uruguay Melilla	South America	Stem
Uruguay	Uruguay Melilla	South America	Stem
Uruguay	Uruguay Montevideo	South America	Calyx
Uruguay	Uruguay Montevideo	South America	Calyx
Uruguay	Uruguay Montevideo	South America	Calyx
Uruguay	Uruguay Montevideo	South America	Calyx
Uruguay	Uruguay Montevideo	South America	Calyx
Uruguay	Uruguay Montevideo	South America	Calyx
Uruguay	Uruguay Montevideo	South America	Calyx
Uruguay	Uruguay Montevideo	South America	Calyx
Uruguay	Uruguay Montevideo	South America	Peel
Uruguay	Uruguay Montevideo	South America	Peel
Uruguay	Uruguay Montevideo	South America	Peel
Uruguay	Uruguay Montevideo	South America	Peel
Uruguay	Uruguay Montevideo	South America	Peel
Uruguay	Uruguay Montevideo	South America	Peel
Uruguay	Uruguay Montevideo	South America	Peel
Uruguay	Uruguay Montevideo	South America	Stem
Uruguay	Uruguay Montevideo	South America	Stem
Uruguay	Uruguay Montevideo	South America	Stem
Uruguay	Uruguay Montevideo	South America	Stem
Uruguay	Uruguay Montevideo	South America	Stem
Uruguay	Uruguay Montevideo	South America	Stem
Uruguay	Uruguay Montevideo	South America	Stem
Uruguay	Uruguay Montevideo	South America	Stem
USA East	USA NY MRF	North America	Calyx
USA East	USA NY MRF	North America	Calyx
USA East	USA NY MRF	North America	Calyx
USA East	USA NY MRF	North America	Calyx
USA East	USA NY MRF	North America	Calyx
USA East	USA NY MRF	North America	Calyx
USA East	USA NY MRF	North America	Calyx
USA East	USA NY MRF	North America	Calyx
USA East	USA NY MRF	North America	Peel
USA East	USA NY MRF	North America	Peel
USA East	USA NY MRF	North America	Peel
USA East	USA NY MRF	North America	Peel
USA East	USA NY MRF	North America	Peel
USA East	USA NY MRF	North America	Stem
USA East	USA NY MRF	North America	Stem
USA East	USA NY MRF	North America	Stem
USA East	USA NY MRF	North America	Stem
USA East	USA NY MRF	North America	Stem
USA East	USA NY MRF	North America	Stem
USA East	USA NY MRF	North America	Stem
USA East	USA NY MRF	North America	Stem
USA East	USA NY RJO	North America	Calyx
USA East	USA NY RJO	North America	Calyx
USA East	USA NY RJO	North America	Calyx
USA East	USA NY RJO	North America	Calyx
USA East	USA NY RJO	North America	Calyx
USA East	USA NY RJO	North America	Calyx
USA East	USA NY RJO	North America	Calyx
USA East	USA NY RJO	North America	Calyx
USA East	USA NY RJO	North America	Peel
USA East	USA NY RJO	North America	Peel
USA East	USA NY RJO	North America	Peel
USA East	USA NY RJO	North America	Stem
USA East	USA NY RJO	North America	Stem
USA East	USA NY RJO	North America	Stem
USA East	USA NY RJO	North America	Stem
USA East	USA NY RJO	North America	Stem
USA East	USA NY RJO	North America	Stem
USA East	USA NY RJO	North America	Stem
USA West	USA Washington B	North America	Calyx
USA West	USA Washington B	North America	Calyx
USA West	USA Washington B	North America	Calyx
USA West	USA Washington B	North America	Calyx
USA West	USA Washington B	North America	Calyx
USA West	USA Washington B	North America	Peel
USA West	USA Washington B	North America	Peel
USA West	USA Washington B	North America	Peel
USA West	USA Washington B	North America	Peel
USA West	USA Washington B	North America	Peel
USA West	USA Washington B	North America	Peel
USA West	USA Washington B	North America	Stem
USA West	USA Washington B	North America	Stem
USA West	USA Washington B	North America	Stem
USA West	USA Washington B	North America	Stem
USA West	USA Washington B	North America	Stem
USA West	USA Washington B	North America	Stem
USA West	USA Washington B	North America	Stem
USA West	USA Washington B	North America	Stem
USA West	USA Washington Q	North America	Calyx
USA West	USA Washington Q	North America	Calyx
USA West	USA Washington Q	North America	Calyx
USA West	USA Washington Q	North America	Calyx
USA West	USA Washington Q	North America	Calyx
USA West	USA Washington Q	North America	Calyx
USA West	USA Washington Q	North America	Calyx
USA West	USA Washington Q	North America	Calyx
USA West	USA Washington Q	North America	Peel
USA West	USA Washington Q	North America	Peel
USA West	USA Washington Q	North America	Peel
USA West	USA Washington Q	North America	Peel
USA West	USA Washington Q	North America	Peel
USA West	USA Washington Q	North America	Peel
USA West	USA Washington Q	North America	Peel
USA West	USA Washington Q	North America	Peel
USA West	USA Washington Q	North America	Stem
USA West	USA Washington Q	North America	Stem
USA West	USA Washington Q	North America	Stem
USA West	USA Washington Q	North America	Stem
USA West	USA Washington Q	North America	Stem
USA West	USA Washington Q	North America	Stem
USA West	USA Washington Q	North America	Stem
USA West	USA Washington Q	North America	Stem
USA East	USA WV AFRS	North America	Calyx
USA East	USA WV AFRS	North America	Calyx
USA East	USA WV AFRS	North America	Calyx
USA East	USA WV AFRS	North America	Peel
USA East	USA WV AFRS	North America	Peel
USA East	USA WV AFRS	North America	Peel
USA East	USA WV AFRS	North America	Peel
USA East	USA WV AFRS	North America	Peel
USA East	USA WV AFRS	North America	Peel
USA East	USA WV AFRS	North America	Peel
USA East	USA WV AFRS	North America	Stem
USA East	USA WV AFRS	North America	Stem
USA East	USA WV AFRS	North America	Stem
USA East	USA WV AFRS	North America	Stem
USA East	USA WV AFRS	North America	Stem
USA East	USA WV AFRS	North America	Stem
USA East	USA WV AFRS	North America	Stem
USA East	USA WV AFRS	North America	Stem
USA East	USA WV SM	North America	Calyx
USA East	USA WV SM	North America	Calyx
USA East	USA WV SM	North America	Calyx
USA East	USA WV SM	North America	Calyx
USA East	USA WV SM	North America	Calyx
USA East	USA WV SM	North America	Calyx
USA East	USA WV SM	North America	Calyx
USA East	USA WV SM	North America	Calyx
USA East	USA WV SM	North America	Peel
USA East	USA WV SM	North America	Peel
USA East	USA WV SM	North America	Peel
USA East	USA WV SM	North America	Peel
USA East	USA WV SM	North America	Peel
USA East	USA WV SM	North America	Peel
USA East	USA WV SM	North America	Peel
USA East	USA WV SM	North America	Stem
USA East	USA WV SM	North America	Stem
USA East	USA WV SM	North America	Stem
USA East	USA WV SM	North America	Stem
USA East	USA WV SM	North America	Stem
USA East	USA WV SM	North America	Stem
USA East	USA WV SM	North America	Stem
USA East	USA WV SM	North America	Stem
