# Supplementary material for: Global analysis of the apple fruit microbiome: are all apples the same?
Source: Environ Microbiol. 2021 Apr 1;23(10):6038–55. doi: 10.1111/1462-2920.15469 (PMC8596679; doi:10.1111/1462-2920.15469)
Supplement: Supplementary file 5 — Table S2. Taxonomy and relative abundance of the most prevalent fungal and bacterial taxa detected on apple fruit in each of the investigated countries (Canada, Turkey, Israel, Italy, Uruguay, USA West, USA East, Switzerland and Spain). [file EMI-23-6038-s002.xlsx]

## Sheet: Sheet1
Supplementary Table 2. Taxonomy and relative abundance of the most prevalent taxa detected in each country
Kingdom	Phylum	Class	Order	Family	Genus	Canada	Turkey	Israel	Italy	Uruguay	USA West	USA East	Switzerland	Spain	Total
Fungi	Ascomycota	Dothideomycetes	Dothideales	Aureobasidiaceae	Aureobasidium	0.326	0.08	0.12	0.228	0.404	0.278	0.333	0.595	0.251	0.291
Fungi	Ascomycota	Dothideomycetes	Capnodiales	Cladosporiaceae	Cladosporium	0.029	0.127	0.349	0.132	0.346	0.037	0.041	0.051	0.255	0.152
Fungi	Ascomycota	Dothideomycetes	Capnodiales	Unidentified Capnodiales	Unidentified Capnodiales	0.015	0.198	0.193	0.068	0.003	0.149	0.017	0.039	0.125	0.09
Fungi	Ascomycota	Dothideomycetes	Pleosporales	Pleosporaceae	Unidentified Pleosporaceae	0.158	0.191	0.065	0.049	0.015	0.058	0.084	0.05	0.076	0.083
Fungi	Basidiomycota	Microbotryomycetes	Sporidiobolales	Sporidiobolaceae	Sporobolomyces	0.208	0.001	0.004	0.042	0.059	0	0.166	0.026	0.007	0.057
Fungi	Basidiomycota	Tremellomycetes	Filobasidiales	Filobasidiaceae	Filobasidium	0.076	0	0.023	0.094	0.006	0.226	0.031	0.021	0.017	0.055
Fungi	Ascomycota	Dothideomycetes	Pleosporales	Pleosporaceae	Alternaria	0.006	0.021	0.004	0.06	0.027	0.085	0.021	0.043	0.057	0.036
Fungi	Ascomycota	Dothideomycetes	Pleosporales	Unidentified Pleosporales	Unidentified Pleosporales	0.004	0.033	0.007	0.028	0.002	0.019	0.026	0.01	0.009	0.015
Fungi	Basidiomycota	Tremellomycetes	Tremellales	Bulleribasidiaceae	Vishniacozyma	0.008	0.006	0.013	0.01	0.003	0.011	0.007	0.007	0.072	0.015
Fungi	Ascomycota	Dothideomycetes	Pleosporales	Didymosphaeriaceae	Paraconiothyrium	0.003	0.058	0.001	0.013	0.004	0.003	0.022	0.008	0.008	0.013
Fungi	Ascomycota	Dothideomycetes	Pleosporales	Pleosporaceae	Stemphylium	0.003	0.001	0.067	0.001	0.015	0.002	0.002	0.002	0.007	0.011
Fungi	Ascomycota	Sordariomycetes	Hypocreales	Hypocreales	Acremonium	0.012	0.001	0.024	0.029	0.007	0.001	0.002	0.003	0.021	0.011
Fungi	Basidiomycota	Exobasidiomycetes	Microstromatales	Microstromatales	Pseudomicrostroma	0.016	0.046	0	0	0.003	0.004	0.027	0.001	0	0.011
Fungi	Ascomycota	Saccharomycetes	Saccharomycetales	Debaryomycetaceae	Unidentified Debaryomycetaceae	0	0.081	0.001	0	0.005	0	0	0	0	0.01
Fungi	Basidiomycota	Exobasidiomycetes	Entylomatales	Unidentified Entylomatales	Unidentified Entylomatales	0.001	0	0	0.043	0	0.001	0.01	0.036	0	0.01
Fungi	Unidentified Fungi	Unidentified Fungi	Unidentified Fungi	Unidentified Fungi	Unidentified Fungi	0.002	0.007	0.006	0.001	0.002	0.003	0.049	0.01	0.004	0.009
Fungi	Basidiomycota	Exobasidiomycetes	Entylomatales	unidentified Entylomatales	unidentified Entylomatales	0.001	0	0	0.06	0	0.001	0.016	0.005	0.001	0.009
Fungi	Ascomycota	Dothideomycetes	Capnodiales	Mycosphaerellaceae	Ramularia	0.001	0.009	0.013	0.01	0	0.002	0.032	0	0.001	0.007
Fungi	Ascomycota	Dothideomycetes	Pleosporales	Pleosporaceae	unidentified Pleosporaceae	0.003	0.004	0.018	0.004	0.001	0.015	0.002	0.002	0.019	0.007
Fungi	Ascomycota	Eurotiomycetes	Eurotiales	Aspergillaceae	Penicillium	0	0.023	0.002	0.014	0	0.005	0.004	0.001	0.001	0.006
Fungi	Ascomycota	Unidentified Ascomycota	Unidentified Ascomycota	Unidentified Ascomycota	Unidentified Ascomycota	0.001	0.011	0.009	0.007	0.001	0.004	0.007	0.001	0.001	0.005
Fungi	Ascomycota	Sordariomycetes	Hypocreales	Nectriaceae	Gibberella	0.001	0.015	0	0.021	0	0.003	0.001	0.004	0	0.005
Fungi	Basidiomycota	Cystobasidiomycetes	Erythrobasidiales	Erythrobasidiaceae	Erythrobasidium	0.007	0	0	0	0.001	0	0.018	0.017	0.003	0.005
Fungi	Basidiomycota	Microbotryomycetes	Sporidiobolales	Sporidiobolaceae	Rhodotorula	0.008	0	0.001	0.008	0.009	0.001	0	0.002	0.008	0.004
Fungi	Ascomycota	Sordariomycetes	Hypocreales	Hypocreales	Sarocladium	0.011	0.005	0	0.002	0	0.002	0.005	0.004	0.001	0.003
Fungi	Ascomycota	Sordariomycetes	Hypocreales	Nectriaceae	Fusarium	0.016	0	0	0.007	0	0	0.001	0	0	0.003
Fungi	Basidiomycota	Unidentified Basidiomycota	Unidentified Basidiomycota	Unidentified Basidiomycota	Unidentified Basidiomycota	0.001	0.001	0.001	0.009	0.002	0.001	0.004	0.006	0.003	0.003
Fungi	Basidiomycota	Cystobasidiomycetes	Cystobasidiomycetes	Symmetrosporaceae	Symmetrospora	0	0.002	0	0.006	0.008	0	0.005	0	0.007	0.003
Fungi	Basidiomycota	Exobasidiomycetes	Microstromatales	Microstromatales	Sympodiomycopsis	0.001	0	0.026	0	0	0	0	0	0	0.003
Fungi	Basidiomycota	Tremellomycetes	Filobasidiales	Filobasidiaceae	Naganishia	0	0.001	0	0	0	0.02	0	0.002	0	0.003
Fungi	Ascomycota	Eurotiomycetes	Eurotiales	Aspergillaceae	Aspergillus	0	0.001	0.001	0.004	0.011	0	0	0	0.002	0.002
Fungi	Ascomycota	Saccharomycetes	Saccharomycetales	Saccharomycodaceae	Hanseniaspora	0.015	0	0.004	0.001	0	0.001	0	0	0	0.002
Fungi	Ascomycota	Sordariomycetes	Hypocreales	Nectriaceae	Unidentified	0.003	0.007	0.001	0.003	0.001	0.001	0.004	0.001	0.001	0.002
Fungi	Ascomycota	Sordariomycetes	Trichosphaeriales	Trichosphaeriaceae	Nigrospora	0.001	0.001	0	0.001	0.009	0	0	0	0.002	0.002
Fungi	Basidiomycota	Cystobasidiomycetes	Cystobasidiales	Cystobasidiaceae	Cystobasidium	0	0.001	0.002	0.004	0.002	0	0	0.004	0.001	0.002
Fungi	Basidiomycota	Exobasidiomycetes	Golubeviales	Golubeviaceae	Golubevia	0.001	0.001	0	0	0	0	0.015	0	0	0.002
Fungi	Basidiomycota	Malasseziomycetes	Malasseziales	Malasseziaceae	Malassezia	0	0.001	0.007	0	0.005	0.002	0.002	0	0.003	0.002
Fungi	Basidiomycota	Tremellomycetes	Tremellales	Unidentified Tremellales	Unidentified Tremellales	0.004	0	0.001	0	0.001	0.004	0	0.002	0.003	0.002
Fungi	Basidiomycota	Tremellomycetes	Tremellales	Bulleraceae	Genolevuria	0.002	0	0	0	0	0	0.001	0.011	0	0.002
Fungi	Ascomycota	Dothideomycetes	Botryosphaeriales	Botryosphaeriaceae	Unidentified Botryosphaeriaceae	0.001	0	0	0.003	0.007	0.001	0	0	0.001	0.001
Fungi	Ascomycota	Dothideomycetes	Pleosporales	Didymosphaeriaceae	Unidentified Didymosphaeriaceae	0	0.001	0.003	0.001	0	0.001	0	0	0.002	0.001
Fungi	Ascomycota	Dothideomycetes	Pleosporales	Periconiaceae	Periconia	0	0	0	0.004	0	0	0	0	0.001	0.001
Fungi	Ascomycota	Dothideomycetes	Pleosporales	Phaeosphaeriaceae	unidentified Phaeosphaeriaceae	0	0	0	0.002	0	0.004	0.001	0	0.001	0.001
Fungi	Ascomycota	Dothideomycetes	Pleosporales	unidentified Pleosporales	unidentified Pleosporales	0	0.009	0	0.001	0	0	0	0.001	0.002	0.001
Fungi	Ascomycota	Eurotiomycetes	Chaetothyriales	Cyphellophoraceae	Cyphellophora	0	0.006	0	0	0	0	0	0	0	0.001
Fungi	Ascomycota	Eurotiomycetes	Eurotiales	Unidentified Eurotiales	Unidentified Eurotiales	0	0.002	0	0	0	0.001	0	0	0.007	0.001
Fungi	Ascomycota	Leotiomycetes	Erysiphales	Erysiphaceae	Podosphaera	0	0	0.002	0	0	0.001	0	0.001	0	0.001
Fungi	Ascomycota	Leotiomycetes	Helotiales	Helotiaceae	Articulospora	0	0.004	0	0	0	0.003	0.003	0.001	0.001	0.001
Fungi	Ascomycota	Leotiomycetes	Helotiales	Sclerotiniaceae	Unidentified Sclerotiniaceae	0.001	0	0.001	0.001	0	0.001	0	0.003	0.001	0.001
Fungi	Ascomycota	Saccharomycetes	Saccharomycetales	Unidentified Saccharomycetales	Unidentified Saccharomycetales	0.001	0.009	0	0	0	0	0	0.001	0	0.001
Fungi	Ascomycota	Saccharomycetes	Saccharomycetales	Debaryomycetaceae	Debaryomyces	0	0.006	0	0	0	0	0	0	0	0.001
Fungi	Ascomycota	Saccharomycetes	Saccharomycetales	Saccharomycetaceae	Saccharomyces	0	0.006	0.001	0	0.002	0	0	0	0	0.001
Fungi	Ascomycota	Sordariomycetes	Unidentified Sordariomycetes	Unidentified Sordariomycetes	Unidentified Sordariomycetes	0	0.001	0.002	0	0	0	0	0.001	0.001	0.001
Fungi	Ascomycota	Sordariomycetes	Glomerellales	Plectosphaerellaceae	Gibellulopsis	0.006	0	0	0.001	0	0	0.001	0	0	0.001
Fungi	Ascomycota	Sordariomycetes	Hypocreales	Stachybotryaceae	unidentified Stachybotryaceae	0	0	0	0.005	0	0.002	0	0	0	0.001
Fungi	Basidiomycota	Agaricomycetes	Unidentified Agaricomycetes	Unidentified Agaricomycetes	Unidentified Agaricomycetes	0.006	0	0	0	0	0	0.002	0	0	0.001
Fungi	Basidiomycota	Agaricomycetes	Agaricales	Lycoperdaceae	Calvatia	0	0	0	0	0.004	0	0	0	0	0.001
Fungi	Basidiomycota	Agaricomycetes	Agaricales	Psathyrellaceae	Coprinellus	0	0.001	0	0	0.004	0.005	0	0	0	0.001
Fungi	Basidiomycota	Exobasidiomycetes	Exobasidiales	Cryptobasidiaceae	Acaromyces	0.003	0	0.002	0.001	0	0	0.003	0	0.001	0.001
Fungi	Basidiomycota	Tremellomycetes	Holtermanniales	Holtermanniales	Holtermanniella	0.003	0	0	0	0	0	0	0.003	0.001	0.001
Fungi	Basidiomycota	Tremellomycetes	Tremellales	Bulleraceae	Bullera	0.002	0	0	0.001	0	0	0.002	0	0	0.001
Fungi	Basidiomycota	Tremellomycetes	Tremellales	Phaeotremellaceae	Gelidatrema	0.002	0	0	0	0	0	0	0.009	0	0.001
Fungi	Basidiomycota	Tremellomycetes	Tremellales	Rhynchogastremataceae	Papiliotrema	0.003	0.001	0	0	0.003	0	0.003	0	0	0.001
Fungi	Basidiomycota	Ustilaginomycetes	Ustilaginales	Ustilaginaceae	Unidentified Ustilaginaceae	0	0	0	0	0	0.011	0	0	0.001	0.001
Fungi	Basidiomycota	Ustilaginomycetes	Ustilaginales	Ustilaginaceae	Kalmanozyma	0.001	0	0.002	0	0	0	0	0.001	0	0.001
Fungi	Basidiomycota	Ustilaginomycetes	Ustilaginales	Ustilaginaceae	unidentified Ustilaginaceae	0.001	0	0	0	0.004	0	0	0	0.002	0.001
Kingdom	Phylum	Class	Order	Family	Genus	Canada	Turkey	Israel	Italy	Uruguay	USA West	USA East	Switzerland	Spain	Total
Bacteria	Proteobacteria	Alphaproteobacteria	Sphingomonadales	Sphingomonadaceae	Sphingomonas	0.104	0.014	0.017	0.158	0.098	0.145	0.206	0.257	0.155	0.128
Bacteria	Proteobacteria	Gammaproteobacteria	Enterobacteriales	Enterobacteriaceae	Erwinia	0.426	0.006	0.013	0.104	0.212	0.008	0.059	0.05	0.051	0.103
Bacteria	Proteobacteria	Gammaproteobacteria	Pseudomonadales	Pseudomonadaceae	Pseudomonas	0.08	0.101	0.059	0.142	0.031	0.006	0.091	0.06	0.209	0.086
Bacteria	Firmicutes	Bacilli	Bacillales	Bacillaceae	Bacillus	0.001	0.404	0.087	0.017	0.015	0.111	0.001	0.002	0	0.071
Bacteria	Proteobacteria	Betaproteobacteria	Burkholderiales	Oxalobacteraceae	Oxalobacteraceae	0.026	0.002	0.008	0.1	0.08	0.052	0.059	0.116	0.152	0.066
Bacteria	Proteobacteria	Alphaproteobacteria	Rhizobiales	Methylobacteriaceae	Methylobacterium	0.035	0.008	0.022	0.059	0.125	0.014	0.226	0.067	0.029	0.065
Bacteria	Actinobacteria	Actinobacteria	Actinomycetales	Microbacteriaceae	Unidentifed Microbacteriaceae	0.058	0.003	0.019	0.086	0.115	0.026	0.107	0.066	0.047	0.059
Bacteria	Actinobacteria	Actinobacteria	Actinomycetales	Propionibacteriaceae	Propionibacterium	0.012	0.011	0.057	0.014	0.042	0.003	0.006	0.013	0.042	0.022
Bacteria	Proteobacteria	Betaproteobacteria	Burkholderiales	Comamonadaceae	Delftia	0.023	0.035	0	0	0.093	0.002	0.012	0.017	0	0.02
Bacteria	Firmicutes	Bacilli	Bacillales	Bacillaceae	Virgibacillus	0	0.136	0.029	0	0	0	0	0	0	0.018
Bacteria	Proteobacteria	Gammaproteobacteria	Pseudomonadales	Moraxellaceae	Acinetobacter	0.001	0.011	0.098	0.003	0.006	0.01	0.002	0	0.01	0.016
Bacteria	Firmicutes	Bacilli	Bacillales	Bacillaceae	Unidentifed Bacillaceae	0	0.063	0.022	0	0.001	0	0.001	0.029	0.019	0.015
Bacteria	Proteobacteria	Betaproteobacteria	Burkholderiales	Comamonadaceae	Polaromonas	0	0	0	0.021	0	0.078	0.002	0.023	0.006	0.015
Bacteria	[Thermi]	Deinococci	Deinococcales	Deinococcaceae	Deinococcus	0	0	0	0.001	0.002	0.13	0	0.001	0	0.015
Bacteria	Firmicutes	Bacilli	Bacillales	Staphylococcaceae	Staphylococcus	0.009	0.037	0.041	0.013	0.015	0.001	0.003	0.005	0.006	0.014
Bacteria	Proteobacteria	Alphaproteobacteria	Rhizobiales	Methylocystaceae	Unidentifed Methylocystaceae	0.007	0.002	0	0	0.008	0	0.079	0.027	0	0.014
Bacteria	Proteobacteria	Gammaproteobacteria	Enterobacteriales	Enterobacteriaceae	Unidentifed Enterobacteriaceae	0.045	0.011	0.039	0.001	0.014	0.001	0.002	0.004	0.001	0.013
Bacteria	Actinobacteria	Actinobacteria	Actinomycetales	Corynebacteriaceae	Corynebacterium	0.006	0.002	0.036	0.004	0.002	0.017	0.004	0.01	0.014	0.011
Bacteria	Bacteroidetes	Cytophagia	Cytophagales	Cytophagaceae	Hymenobacter	0.004	0	0.003	0.005	0.017	0.042	0.006	0.018	0.004	0.011
Bacteria	Proteobacteria	Alphaproteobacteria	Rhizobiales	Rhizobiaceae	Agrobacterium	0.017	0.002	0.007	0.03	0.002	0.004	0.005	0.006	0.014	0.01
Bacteria	Proteobacteria	Alphaproteobacteria	Sphingomonadales	Sphingomonadaceae	Unidentifed Sphingomonadaceae	0.003	0.002	0.002	0.02	0.009	0.018	0.009	0.017	0.004	0.009
Bacteria	Proteobacteria	Gammaproteobacteria	Xanthomonadales	Xanthomonadaceae	Unidentifed Xanthomonadaceae	0.01	0.002	0.003	0.038	0.002	0.003	0.008	0.013	0.006	0.009
Bacteria	Firmicutes	Bacilli	Lactobacillales	Streptococcaceae	Streptococcus	0.006	0.007	0.007	0.002	0.007	0.008	0.008	0.01	0.004	0.006
Bacteria	Proteobacteria	Alphaproteobacteria	Rhodospirillales	Acetobacteraceae	Unidentifed Acetobacteraceae	0.002	0.001	0.004	0.006	0.009	0.008	0.004	0.016	0.005	0.006
Bacteria	Proteobacteria	Betaproteobacteria	Burkholderiales	Comamonadaceae	Curvibacter	0	0.013	0.015	0	0	0	0	0.006	0.015	0.006
Bacteria	Actinobacteria	Actinobacteria	Actinomycetales	Kineosporiaceae	Kineococcus	0.003	0	0.002	0.007	0.006	0.004	0.004	0.008	0.007	0.005
Bacteria	Actinobacteria	Actinobacteria	Actinomycetales	Micrococcaceae	Microbispora	0	0.001	0.001	0	0	0.042	0	0	0.003	0.005
Bacteria	Proteobacteria	Gammaproteobacteria	Pseudomonadales	Moraxellaceae	Enhydrobacter	0	0.001	0.005	0.024	0.005	0	0.003	0.003	0	0.005
Bacteria	Actinobacteria	Actinobacteria	Actinomycetales	Nocardiaceae	Rhodococcus	0	0.002	0.004	0.001	0.001	0.029	0	0.001	0.002	0.004
Bacteria	Firmicutes	Bacilli	Bacillales	Bacillaceae	Anaerobacillus	0	0.012	0.005	0	0	0	0	0.01	0.006	0.004
Bacteria	Proteobacteria	Alphaproteobacteria	Rhodobacterales	Rhodobacteraceae	Unidentifed Rhodobacteraceae	0.001	0.002	0	0	0	0.033	0	0	0.003	0.004
Bacteria	Actinobacteria	Actinobacteria	Actinomycetales	Unidentifed Actinomycetales	Unidentifed	0	0	0.005	0.001	0	0.005	0	0	0.012	0.003
Bacteria	Actinobacteria	Actinobacteria	Actinomycetales	Nocardioidaceae	Unidentifed Nocardioidaceae	0	0.001	0.003	0.008	0.001	0.004	0.001	0.001	0.005	0.003
Bacteria	Actinobacteria	Actinobacteria	Actinomycetales	Pseudonocardiaceae	Actinomycetospora	0	0	0.013	0.006	0	0	0.002	0	0.004	0.003
Bacteria	Actinobacteria	Actinobacteria	Actinomycetales	Pseudonocardiaceae	Saccharopolyspora	0	0	0.022	0	0	0	0	0	0	0.003
Bacteria	Actinobacteria	Actinobacteria	Actinomycetales	Streptomycetaceae	Streptomyces	0	0	0.02	0	0	0.001	0	0.001	0	0.003
Bacteria	Firmicutes	Bacilli	Lactobacillales	Enterococcaceae	Enterococcus	0	0.007	0.014	0.003	0	0	0	0	0.005	0.003
Bacteria	Proteobacteria	Betaproteobacteria	Burkholderiales	Comamonadaceae	Unidentifed Comamonadaceae	0.002	0.002	0.004	0.004	0.003	0	0.004	0.007	0.001	0.003
Bacteria	Proteobacteria	Betaproteobacteria	Burkholderiales	Oxalobacteraceae	Massilia	0	0	0	0	0.006	0	0.007	0.013	0	0.003
Bacteria	Proteobacteria	Deltaproteobacteria	Myxococcales	Cystobacterineae	Unidentifed Cystobacterineae	0.004	0	0.001	0.007	0.001	0.001	0.006	0.004	0	0.003
Bacteria	Proteobacteria	Gammaproteobacteria	Aeromonadales	Aeromonadaceae	Unidentifed Aeromonadaceae	0	0	0.021	0	0	0	0.002	0	0	0.003
Bacteria	Proteobacteria	Gammaproteobacteria	Enterobacteriales	Enterobacteriaceae	Escherichia	0	0	0.029	0	0	0	0	0	0	0.003
Bacteria	Actinobacteria	Actinobacteria	Actinomycetales	Gordoniaceae	Gordonia	0	0	0.014	0	0	0	0	0	0	0.002
Bacteria	Actinobacteria	Actinobacteria	Actinomycetales	Microbacteriaceae	Rathayibacter	0	0	0	0.001	0	0.008	0	0.003	0.001	0.002
Bacteria	Actinobacteria	Actinobacteria	Actinomycetales	Micrococcaceae	Unidentifed Micrococcaceae	0	0.003	0.003	0.001	0.001	0.007	0	0.001	0.006	0.002
Bacteria	Actinobacteria	Actinobacteria	Actinomycetales	Micrococcaceae	Micrococcus	0	0.003	0.016	0	0.002	0	0	0	0.001	0.002
Bacteria	Actinobacteria	Actinobacteria	Actinomycetales	Nocardioidaceae	Aeromicrobium	0	0.001	0	0.006	0	0.002	0.007	0.001	0	0.002
Bacteria	Actinobacteria	Actinobacteria	Actinomycetales	Nocardioidaceae	Friedmanniella	0	0.001	0.003	0	0.002	0.002	0.001	0.002	0.007	0.002
Bacteria	Actinobacteria	Actinobacteria	Actinomycetales	Williamsiaceae	Williamsia	0	0.003	0.016	0	0	0.001	0.001	0	0	0.002
Bacteria	Bacteroidetes	Cytophagia	Cytophagales	Cytophagaceae	Spirosoma	0	0.001	0	0.001	0.001	0.008	0	0.003	0.001	0.002
Bacteria	Bacteroidetes	Flavobacteriia	Flavobacteriales	[Weeksellaceae]	Chryseobacterium	0.001	0.001	0.002	0.001	0.001	0	0.001	0.005	0.001	0.002
Bacteria	Bacteroidetes	Sphingobacteriia	Sphingobacteriales	Sphingobacteriaceae	Unidentifed Sphingobacteriaceae	0.001	0.001	0.001	0.004	0.001	0	0.002	0.009	0	0.002
Bacteria	Firmicutes	Bacilli	Bacillales	Paenibacillaceae	Paenibacillus	0.002	0.001	0.006	0.001	0	0.001	0.001	0.003	0	0.002
Bacteria	Firmicutes	Bacilli	Bacillales	[Exiguobacteraceae]	Exiguobacterium	0	0	0	0.002	0	0.016	0	0	0	0.002
Bacteria	Firmicutes	Bacilli	Lactobacillales	Lactobacillaceae	Lactobacillus	0	0.001	0.004	0	0.001	0.001	0.003	0.003	0.001	0.002
Bacteria	Proteobacteria	Alphaproteobacteria	Rhizobiales	Methylobacteriaceae	Unidentifed Methylobacteriaceae	0	0.001	0.006	0	0	0.004	0.007	0.001	0	0.002
Bacteria	Proteobacteria	Alphaproteobacteria	Rhodobacterales	Rhodobacteraceae	Paracoccus	0	0.001	0.004	0.001	0	0.005	0	0	0.002	0.002
Bacteria	Proteobacteria	Alphaproteobacteria	Rhodospirillales	Acetobacteraceae	Gluconobacter	0.015	0.001	0.003	0	0	0	0	0	0	0.002
Bacteria	Proteobacteria	Alphaproteobacteria	Rhodospirillales	Rhodospirillaceae	Skermanella	0	0	0.002	0.002	0	0.001	0	0	0.01	0.002
Bacteria	Proteobacteria	Betaproteobacteria	Burkholderiales	Comamonadaceae	Hylemonella	0	0	0	0.008	0	0	0.001	0.004	0	0.002
Bacteria	Proteobacteria	Betaproteobacteria	Burkholderiales	Oxalobacteraceae	Janthinobacterium	0.001	0.001	0	0.002	0	0	0	0.011	0.001	0.002
Bacteria	Acidobacteria	[Chloracidobacteria]	RB41	Ellin6075	Unidentifed Ellin6075	0	0	0.001	0	0	0.003	0	0	0	0.001
Bacteria	Actinobacteria	Actinobacteria	Actinomycetales	Cellulomonadaceae	Cellulomonas	0	0.001	0	0	0	0.003	0	0	0.003	0.001
Bacteria	Actinobacteria	Actinobacteria	Actinomycetales	Geodermatophilaceae	Unidentifed Geodermatophilaceae	0	0	0.002	0.001	0.001	0.002	0	0	0.002	0.001
Bacteria	Actinobacteria	Actinobacteria	Actinomycetales	Geodermatophilaceae	Blastococcus	0	0.001	0.003	0	0	0.002	0	0	0.001	0.001
Bacteria	Actinobacteria	Actinobacteria	Actinomycetales	Intrasporangiaceae	Knoellia	0	0	0.007	0	0	0.002	0	0	0	0.001
Bacteria	Actinobacteria	Actinobacteria	Actinomycetales	Microbacteriaceae	Curtobacterium	0.001	0	0	0	0.003	0	0.003	0	0	0.001
Bacteria	Actinobacteria	Actinobacteria	Actinomycetales	Microbacteriaceae	Microbacterium	0.001	0.001	0.002	0.002	0	0.003	0	0.002	0.001	0.001
Bacteria	Actinobacteria	Actinobacteria	Actinomycetales	Micrococcaceae	Rothia	0.003	0.001	0.001	0	0	0.001	0	0	0	0.001
Bacteria	Actinobacteria	Actinobacteria	Actinomycetales	Pseudonocardiaceae	Pseudonocardia	0	0	0.001	0.001	0	0	0	0	0.002	0.001
Bacteria	Actinobacteria	Thermoleophilia	Solirubrobacterales	Patulibacteraceae	Unidentifed Patulibacteraceae	0	0	0	0	0	0.008	0	0	0	0.001
Bacteria	Bacteroidetes	Bacteroidia	Bacteroidales	Prevotellaceae	Prevotella	0	0	0.003	0	0.001	0	0.001	0.001	0	0.001
Bacteria	Bacteroidetes	Cytophagia	Cytophagales	Cytophagaceae	Dyadobacter	0	0	0.001	0.002	0	0.002	0	0	0	0.001
Bacteria	Bacteroidetes	Flavobacteriia	Flavobacteriales	Flavobacteriaceae	Flavobacterium	0	0.001	0	0.004	0	0.001	0	0	0	0.001
Bacteria	Bacteroidetes	Sphingobacteriia	Sphingobacteriales	Sphingobacteriaceae	Pedobacter	0.001	0	0.002	0.002	0	0	0	0.006	0.002	0.001
Bacteria	Chloroflexi	Thermomicrobia	JG30-KF-CM45	Unidentifed JG30-KF-CM45	Unidentifed JG30-KF-CM46	0	0	0.002	0.002	0	0	0	0	0.005	0.001
Bacteria	FBP	Unidentifed FBP	Unidentifed FBP	Unidentifed FBP	Unidentifed FBP	0	0	0	0.001	0	0.003	0	0.001	0	0.001
Bacteria	Firmicutes	Bacilli	Lactobacillales	Leuconostocaceae	Unidentifed Leuconostocaceae	0.01	0	0	0	0	0	0	0	0	0.001
Bacteria	Firmicutes	Bacilli	Lactobacillales	Leuconostocaceae	Weissella	0.004	0	0	0	0	0	0	0	0	0.001
Bacteria	Firmicutes	Bacilli	Lactobacillales	Streptococcaceae	Lactococcus	0.002	0	0	0.002	0	0.001	0.002	0.001	0	0.001
Bacteria	Firmicutes	Clostridia	Clostridiales	Unidentifed Clostridiales	Unidentifed Clostridiales	0	0	0.002	0.001	0	0	0	0	0.002	0.001
Bacteria	Firmicutes	Clostridia	Clostridiales	Clostridiaceae	Unidentifed Clostridiaceae	0	0	0	0.002	0.001	0	0	0	0.002	0.001
Bacteria	Firmicutes	Clostridia	Clostridiales	Lachnospiraceae	Unidentifed Lachnospiraceae	0	0.001	0.001	0	0.002	0	0	0	0.001	0.001
Bacteria	Firmicutes	Clostridia	Clostridiales	Peptostreptococcaceae	Unidentifed Peptostreptococcaceae	0	0	0.003	0.001	0	0.001	0	0	0	0.001
Bacteria	Firmicutes	Clostridia	Clostridiales	Ruminococcaceae	Unidentifed Ruminococcaceae	0	0.001	0.002	0	0	0	0	0	0.001	0.001
Bacteria	Firmicutes	Clostridia	Clostridiales	Veillonellaceae	Veillonella	0	0	0.002	0	0.001	0.003	0	0	0	0.001
Bacteria	Firmicutes	Clostridia	Clostridiales	[Tissierellaceae]	Anaerococcus	0.001	0	0	0	0	0.003	0	0	0	0.001
Bacteria	Gemmatimonadetes	Gemm-3	Unidentifed Gemm-3	Unidentifed Gemm-4	Unidentifed Gemm-5	0	0.001	0.001	0	0	0	0	0	0.003	0.001
Bacteria	Proteobacteria	Alphaproteobacteria	Caulobacterales	Caulobacteraceae	Unidentifed Caulobacteraceae	0.001	0	0.002	0.001	0.001	0.001	0.001	0	0.001	0.001
Bacteria	Proteobacteria	Alphaproteobacteria	Rhizobiales	Unidentifed Rhizobiales	Unidentifed Rhizobiales	0.001	0.003	0.001	0.002	0	0.001	0.001	0.002	0	0.001
Bacteria	Proteobacteria	Alphaproteobacteria	Rhizobiales	Aurantimonadaceae	Unidentifed Aurantimonadaceae	0	0	0.001	0.001	0	0.002	0	0	0.001	0.001
Bacteria	Proteobacteria	Alphaproteobacteria	Rhizobiales	Brucellaceae	Ochrobactrum	0.003	0.003	0	0	0.003	0	0	0.001	0	0.001
Bacteria	Proteobacteria	Alphaproteobacteria	Rhizobiales	Hyphomicrobiaceae	Devosia	0	0	0.001	0	0	0.001	0	0	0.002	0.001
Bacteria	Proteobacteria	Alphaproteobacteria	Rhizobiales	Rhizobiaceae	Unidentifed Rhizobiaceae	0.005	0	0.001	0.003	0	0	0	0	0.002	0.001
Bacteria	Proteobacteria	Alphaproteobacteria	Rhodobacterales	Rhodobacteraceae	Rubellimicrobium	0	0.001	0.002	0	0	0.005	0	0	0.003	0.001
Bacteria	Proteobacteria	Alphaproteobacteria	Rhodospirillales	Acetobacteraceae	Roseomonas	0	0	0	0	0	0.006	0	0	0.001	0.001
Bacteria	Proteobacteria	Alphaproteobacteria	Sphingomonadales	Unidentifed Sphingomonadales	Unidentifed Sphingomonadales	0	0	0	0.002	0	0.001	0	0.001	0.001	0.001
Bacteria	Proteobacteria	Alphaproteobacteria	Sphingomonadales	Sphingomonadaceae	Kaistobacter	0	0	0.001	0	0	0.004	0	0	0.001	0.001
Bacteria	Proteobacteria	Alphaproteobacteria	Sphingomonadales	Sphingomonadaceae	Novosphingobium	0.002	0.001	0	0	0.001	0.003	0.003	0.001	0.002	0.001
Bacteria	Proteobacteria	Alphaproteobacteria	Sphingomonadales	Sphingomonadaceae	Sphingobium	0	0	0.004	0	0	0.004	0	0	0	0.001
Bacteria	Proteobacteria	Betaproteobacteria	Burkholderiales	Unidentifed Burkholderiales	Unidentifed Burkholderiales	0	0.003	0.001	0	0	0.001	0.002	0.001	0.001	0.001
Bacteria	Proteobacteria	Betaproteobacteria	Burkholderiales	Comamonadaceae	Limnohabitans	0.001	0	0	0.001	0.001	0.001	0.001	0.002	0	0.001
Bacteria	Proteobacteria	Betaproteobacteria	Burkholderiales	Oxalobacteraceae	Ralstonia	0	0.005	0.001	0	0	0	0	0.005	0.001	0.001
Bacteria	Proteobacteria	Betaproteobacteria	Neisseriales	Neisseriaceae	Unidentifed Neisseriaceae	0.001	0	0.003	0	0	0	0	0.001	0.002	0.001
Bacteria	Proteobacteria	Deltaproteobacteria	Myxococcales	Unidentifed Myxococcales	Unidentifed Myxococcales	0.001	0	0.001	0.001	0	0.001	0.001	0	0	0.001
Bacteria	Proteobacteria	Gammaproteobacteria	Alteromonadales	Shewanellaceae	Shewanella	0	0.001	0.001	0.004	0	0	0	0	0	0.001
Bacteria	Proteobacteria	Gammaproteobacteria	Enterobacteriales	Enterobacteriaceae	Buchnera	0	0	0	0	0	0	0	0	0.005	0.001
Bacteria	Proteobacteria	Gammaproteobacteria	Enterobacteriales	Enterobacteriaceae	Enterobacter	0.006	0	0	0.001	0.002	0	0.001	0	0	0.001
Bacteria	Proteobacteria	Gammaproteobacteria	Enterobacteriales	Enterobacteriaceae	Rahnella	0.007	0	0	0	0.002	0.001	0.002	0	0	0.001
Bacteria	Proteobacteria	Gammaproteobacteria	Enterobacteriales	Enterobacteriaceae	Salmonella	0	0	0.004	0	0	0	0	0	0	0.001
Bacteria	Proteobacteria	Gammaproteobacteria	Oceanospirillales	Alcanivoracaceae	Alcanivorax	0	0.003	0.002	0	0	0	0	0	0	0.001
Bacteria	Proteobacteria	Gammaproteobacteria	Oceanospirillales	Halomonadaceae	CandidatusPortiera	0.002	0	0.001	0	0	0	0	0	0.002	0.001
Bacteria	Proteobacteria	Gammaproteobacteria	Oceanospirillales	Halomonadaceae	Halomonas	0	0.003	0.001	0	0	0.001	0	0.001	0.001	0.001
Bacteria	Proteobacteria	Gammaproteobacteria	Pasteurellales	Unidentifed Pasteurellales	Unidentifed Pasteurellales	0	0	0.005	0	0	0	0	0	0	0.001
Bacteria	Proteobacteria	Gammaproteobacteria	Pasteurellales	Pasteurellaceae	Haemophilus	0	0.003	0.001	0	0.002	0.001	0.001	0.001	0.001	0.001
Bacteria	Proteobacteria	Gammaproteobacteria	Pseudomonadales	Moraxellaceae	Unidentifed Moraxellaceae	0	0	0	0	0.001	0.003	0	0	0	0.001
Bacteria	Proteobacteria	Gammaproteobacteria	Pseudomonadales	Moraxellaceae	Psychrobacter	0	0	0	0	0.001	0	0	0.007	0	0.001
Bacteria	Proteobacteria	Gammaproteobacteria	Pseudomonadales	Pseudomonadaceae	Unidentifed Pseudomonadaceae	0.001	0	0.004	0	0.003	0	0	0	0	0.001
Bacteria	Proteobacteria	Gammaproteobacteria	Xanthomonadales	Xanthomonadaceae	Stenotrophomonas	0.004	0.005	0.001	0	0	0	0	0.001	0	0.001
